# Supplementary material for: BioMag 1: A magnetic approach for efficient enzyme and microorganism reuse in biochemical processes for energy and food industries
Source: PLoS One. 2025 Dec 22;20(12):e0338444. doi: 10.1371/journal.pone.0338444 (PMC12721546; doi:10.1371/journal.pone.0338444)
Supplement: S1 Code — Python including the mathematical model of the electromagnets. Dimensions, materials, and other parameters can be changed to visualize different behaviors. The number of electromagnets can also be varied to analyze the interaction of different array configurations. (ZIP) [file pone.0338444.s001.zip]

Archive with 4 entries (4 files):
- field.py
- field.txt
- main.py
- main.txt
