# Supplementary material for: BioMag 1: A magnetic approach for efficient enzyme and microorganism reuse in biochemical processes for energy and food industries
Source: PLoS One. 2025 Dec 22;20(12):e0338444. doi: 10.1371/journal.pone.0338444 (PMC12721546; doi:10.1371/journal.pone.0338444)
Supplement: S1 Code — Python including the mathematical model of the electromagnets. Dimensions, materials, and other parameters can be changed to visualize different behaviors. The number of electromagnets can also be varied to analyze the interaction of different array configurations. (ZIP) [file pone.0338444.s001.zip › field.py]

from sympy import elliptic_e, elliptic_k
import numpy as np
from math import pi, sqrt

u0 = 4 * pi * 10 ** -7  #Air's relative magnetic permeability
Bmax = 2.16     #Magnetic flux density saturation
ur = 200    #Core's relative magnetic permeability
I=10  #Currente

def Bx(x, y, z, magPerArea, a):
    if x == 0:
        return 0
    C = u0 * magPerArea / pi
    p = sqrt(x ** 2 + y ** 2)
    r2 = x ** 2 + y ** 2 + z ** 2
    alfa2 = a ** 2 + r2 - 2 * a * p
    beta = sqrt(a ** 2 + r2 + 2 * a * p)
    k2 = 1 - alfa2 / beta ** 2

    return C * x * z / (2 * alfa2 * beta * p ** 2) * ((a ** 2 + r2) * elliptic_e(k2) - alfa2 * elliptic_k(k2))


def By(x, y, z, magPerArea, a):
    if y == 0:
        return 0
    C = u0 * magPerArea / pi
    p = sqrt(x ** 2 + y ** 2)
    r2 = x ** 2 + y ** 2 + z ** 2
    alfa2 = a ** 2 + r2 - 2 * a * p
    beta = sqrt(a ** 2 + r2 + 2 * a * p)
    k2 = 1 - alfa2 / beta ** 2

    return C * y * z / (2 * alfa2 * beta * p ** 2) * ((a ** 2 + r2) * elliptic_e(k2) - alfa2 * elliptic_k(k2))


def Bz(x, y, z, magPerArea, a):
    C = u0 * magPerArea / pi
    if x == 0 and y == 0:
        r2 = z ** 2 # z²
        alfa = sqrt(a ** 2 + r2) #z
        return C / (2 * alfa**3) * ((a ** 2 - r2) * pi/2 + alfa**2 * pi/2)
    #          u0 * magPerArea / (2 * a)

    p = sqrt(x ** 2 + y ** 2)
    r2 = x ** 2 + y ** 2 + z ** 2
    alfa2 = a ** 2 + r2 - 2 * a * p
    beta = sqrt(a ** 2 + r2 + 2 * a * p)
    k2 = 1 - alfa2 / beta ** 2
    return C / (2 * alfa2 * beta) * ((a ** 2 - r2) * elliptic_e(k2) + alfa2 * elliptic_k(k2))


def Bxy(x, y, z, magPerArea, a):
    Bx1 = Bx(x, y, z, magPerArea, a)
    if x != 0:
        By1 = Bx1 * (y / x)
    else:
        By1 = By(x, y, z, magPerArea, a)

    return Bx1, By1


def axisCoreField(a, L, N, I, Zmax, res):
  Xm = ur - 1
  # H = I*N/L
  # M = Xm*H
  # magPerArea es mag/A, que es M*V/A, que es M*L, que es Xm*H*L, que es Xm*I*N/L*L, que es Xm*I*N
  magPerAreaTest = Xm*I*N
  magPerAreaMax = Bmax/u0*(2*a)

  magPerArea = min(magPerAreaTest, magPerAreaMax)
  sat = magPerAreaTest >= magPerAreaMax
  print('magTest:{:.2f}, magFinal:{:.2f}'.format(magPerAreaTest, magPerArea))

  # Saturation scenario is chosen only if M*L is higher
  #print(magPerAreaMax, magPerAreaTest, magPerArea)

  zs = []
  Bs = []
  for i in range(0, res):
    z = i*Zmax/res + L/2
    B = Bz(0, 0, z, magPerArea, a) #u0*magPerArea/2 * (a**2/(z**2 + a**2)**1.5)

    zs.append(z*100)
    Bs.append(B)

  return zs, Bs, sat


calibres = [28, 27, 26, 25, 24, 23, 22, 21, 20, 19, 18, 17, 16, 15, 14] #wire gauge number AWG
#Diameter of the corresponding AWG wire gauge
dCables = [0.00032, 0.00036, 0.00040, 0.00045, 0.00051, 0.00057, 0.00064, 0.00072, 0.00081, 0.00091, 0.00102, 0.00115, 0.00129, 0.00145, 0.00163]
#Maximum current supported by each gauge
iCablesMax = [4, 4.5, 5, 6, 7, 8, 9, 10.5, 12, 14, 16, 18, 20, 22.5, 25] #rated 90C
#Current experimented by the cable under the conditions stated
iCables = [0.09279926, 0.14806821, 0.23286923, 0.37082112, 0.5808424, 0.93579198,1.47289915, 2.34457353, 10, 5.73356228, 9.40068738,  14.81414763, 22.99519814, 37.3374291, 59.42115241]
#Wire resistance per pound
RCables = [212.87, 168.82, 133.86, 106.17, 84.20, 66.78, 52.93, 41.98, 33.29, 26.41, 20.94, 16.61, 13.17, 10.44, 8.282]
#Wire length per pound
LCables = [1993*5, 1575*5, 1263*5, 1000*5, 805*5, 630*5, 2525, 2000, 1600, 1300, 1000, 800, 650, 505, 400]

import numpy as np
RCables = np.array(RCables)
LCables = np.array(LCables)
ResistanceCables = RCables/1000*LCables*0.3048/5
CorrienteCables = 12/ResistanceCables
matriz = np.transpose([calibres, CorrienteCables, iCablesMax])
#print(np.array(['Calibre', 'Corriente a 12V', 'Corriente máxima']))
#print(matriz)

def axisCoilField(a, ratioZR, calibre, divisor, Zmax, res):
  iC = calibres.index(calibre)
  #I = iCables[iC]
  dCable = dCables[iC]
  R = RCables[iC]
  length = LCables[iC]*0.3048/divisor #De pies a metros

  cableUsado = 0
  Nz = 0
  Nr = 0
  while cableUsado < length:
    Nr += 1
    cableUsado += (a + dCable*(Nr-0.5))*2*pi * Nz #El radio es "a + dCable*(Nr-1) + dCable/2", pero se simplifica "a + dCable*(Nr-0.5)"
    aumentoEnZ = int(Nr*ratioZR - Nz)
    Nz += aumentoEnZ
    #El cable añadido debido al aumentoEnZ es la suma finita de (a + dCable*(i-0.5)) donde i va de 1 hasta Nr multiplicado por 2*pi*aumentoEnZ
    #Esta suma es (a - 0.5*dCable)*Nr + dCable*Nr*(Nr+1)/2 o a*Nr + dCable*Nr**2/2, entonces:
    cableUsado += (a*Nr + dCable*Nr**2/2)*2*pi*aumentoEnZ

  Nzf = Nz
  while cableUsado > length and Nzf > 0:
      cableUsado -= (a + dCable*(Nr-0.5))*2*pi
      Nzf -= 1

  #Nz = 5
  #Nzf = 5
  #Nr = 5
  #print(cableUsado, length, Nzf)

  Bs = []
  zs = []
  for i in range(0, res):
    z = i*Zmax/res
    B=0
    for j in range(Nr):
      ai = a + dCable*j
      if j == Nr-1:
        Nzj = Nzf
      else:
        Nzj = Nz
      for k in range(Nzj):
        zi = z + dCable*k
        B += Bz(0, 0, zi, I, ai) #u0*I/2 * (ai**2/(zi**2 + ai**2)**1.5)

    Bs.append(B)
    zs.append(z*100)

  return (zs, Bs, I, R, cableUsado, Nr, Nz, Nzf)

def plotAxisTotalFields(a, Zmax, res, ratioZR, divisor, calibre):
    import matplotlib.pyplot as plt
    import numpy as np

    plt.xlabel("z (cm)")
    plt.ylabel("B (T)")
    plt.ylim(0, 2.5)
    plt.grid()

    legends = []

    #for calibre in calibres_:
    print(calibre)
    i = calibres.index(calibre)
    zs, Bs, I, R, length, Nr, Nz, Nzf = axisCoilField(a, ratioZR, calibre, divisor, Zmax, res)
    zs, Bcs, sat = axisCoreField(a, Nz * dCables[i], (Nr-1) * Nz + Nzf, I, Zmax, res)

    print('a: {:.2f},  Calibre: {},  Nz: {},  Nr: {}, I: {}, L: {}, V: {}'.format(a, calibre, Nz, Nr, I, Nz*dCables[i], I*length*R/1000))

    if sat:
        plt.plot(np.array(zs), np.array(Bs) + np.array(Bcs), '--')
    else:
        plt.plot(zs, np.array(Bs) + np.array(Bcs))

    legends.append('AWG={} V={:.2f} I={:.1f}'.format(calibre, I * R * length / 1000, I))

    #plt.title('Bobinas con distintos radios ({:.2f} lb) ({} A)'.format(5/divisor, I))
    #plt.title('Bobinas con distintos radios 5x5 vueltas (10 A)'.format(5 / divisor))
    plt.title('({:.2f} lb) ({} A) (ur= {}) ({} AWG)'.format(5/divisor, I,ur, calibre))
    #plt.title('({:.2f} lb) ({} A) (ur= {})'.format(5 / divisor, I, ur))
    plt.legend(legends)
    #plt.show()

def coreFieldMap(a, L, N, I, x0, y0, z, Xlim, Ylim, res):
    Xm = ur - 1
    H = I*N/L
    M = Xm*H
    # magPerArea es mag/A, que es M*V/A, que es M*L, que es Xm*H*L, que es Xm*I*N/L*L, que es Xm*I*N
    magPerAreaTest = Xm * I * N
    magPerAreaMax = Bmax / u0 * (2 * a)

    magPerArea = min(abs(magPerAreaTest), abs(magPerAreaMax))  # se escoge la saturada solo si M*L es mayor
    magPerArea *= abs(magPerAreaTest)/magPerAreaTest # se mantiene el signo orignial

    print('magTest:{}, magFinal:{}'.format(magPerAreaTest, magPerArea))

    from numpy import zeros, array
    B = zeros((res, res, 3))

    for i in range(res):
        x = Xlim[0] + i * (Xlim[1]-Xlim[0]) / res
        for j in range(res):
            y = Ylim[0] + j * (Ylim[1] - Ylim[0]) / res
            Bx, By = Bxy(x-x0, y-y0, z+L/2, magPerArea, a)
            Bz1 = Bz(x-x0, y-y0, z+L/2, magPerArea, a)
            B[j, i] = array([Bx, By, Bz1])

    return B

def saveCoreFieldMap(name, a, L, N, I, x0, y0, z, Xlim, Ylim, res):
    np.save(name, coreFieldMap(a, L, N, I, x0, y0, z, Xlim, Ylim, res))

pesoMetro=[]
for long in LCables:
    pesoCalibre=5/(long*0.3048)
    pesoMetro.append(pesoCalibre)

arrPesoMetro=np.array(pesoMetro)
arrResist= np.array(RCables)


def cantidadCable(a, N, I):
    NI= N*I
    longT= 2*pi*a*N
    pesoT= arrPesoMetro*longT
    resisT= arrResist*longT/1000
    VoltT= resisT*I
    matrizC = np.transpose([calibres, iCablesMax, pesoT.tolist(), VoltT.tolist()])
    print("N*I = ", NI)
    print("Longitud = {:.2f} m".format(longT))
    print("Radio = {} cm".format(a*100))
    print("Corriente = {} A".format(I))
    print(np.array(['Calibre', 'Corriente Max', 'Peso', 'Voltaje']))
    float_formatter = "{:.3f}".format
    np.set_printoptions(formatter={'float_kind': float_formatter})
    print(matrizC)

import matplotlib.pyplot as plt

def voltajeNecesario(divisor):
    print("Corriente = {} A".format(I))
    print("Peso = {:.2f} lb ({:.0f} bobinas)".format(5/divisor, divisor/5))
    for iC in range(15):
        longitud=LCables[iC]*0.3048/divisor
        resistencia=longitud*RCables[iC]/1000
        voltaje=resistencia*I
        print('{} AWG -> {:.2f} V'.format(calibres[iC],voltaje))


def efectoJoule(I, V, t, m, ce, Ti):
    P=I*V
    Q=P*t
    deltaT= Q/(m*ce)
    Tf=deltaT+Ti
    print("Tf= ", Tf)
