# Supplementary material for: BioMag 1: A magnetic approach for efficient enzyme and microorganism reuse in biochemical processes for energy and food industries
Source: PLoS One. 2025 Dec 22;20(12):e0338444. doi: 10.1371/journal.pone.0338444 (PMC12721546; doi:10.1371/journal.pone.0338444)
Supplement: S1 Code — Python including the mathematical model of the electromagnets. Dimensions, materials, and other parameters can be changed to visualize different behaviors. The number of electromagnets can also be varied to analyze the interaction of different array configurations. (ZIP) [file pone.0338444.s001.zip › main.py]

import multiprocessing
import numpy as np

if __name__ == '__main__':
    from field import plotAxisTotalFields, calibres, coreFieldMap, saveCoreFieldMap, voltajeNecesario, efectoJoule
    import matplotlib.pyplot as plt
    legends = []

    #a=0.05
    for i in range(10):
        a = i*0.01+0.01
        plotAxisTotalFields(a, 0.1, 200, 1, 15, calibres[8])
        legends.append('a= '+'{:.0f}'.format(a*100)+' cm')
    plt.legend(legends)
    plt.show()

    res = 100
    #sep = 0.07
    sep=0.00081*15+0.05 #distance or separation between the origin and the center of each electromagnet, considering the wire diameter
    a = 0.05    #core's radius
    N = 300     #Number of turns
    I = 10/3      #Current
    L = 0.04    #Electromagnet's length
    Xlim = [-0.1, 0.1]
    Ylim = [-0.1, 0.1]
    z = 0.1


    from math import cos, sin, pi


    B = np.zeros((res, res, 3))
    procecess = []

    #Extra code for arrays with a central electromagnet
    # p = multiprocessing.Process(target=saveCoreFieldMap, args=('field0', a, L, N, I, 0.0000001, 0.0000001, z, Xlim, Ylim, res))
    # p.start()
    # procecess.append(p)
    for i in range(3):
        x0=sep*np.cos(np.pi/2 + 2*i*np.pi/3) #electromagnet's center (these formulas change according to the geometry of the array)
        y0=sep*np.sin(np.pi/2 + 2*i*np.pi/3)
        print("x0 y0")
        print(x0)
        print(y0)
        p = multiprocessing.Process(target=saveCoreFieldMap, args=('field'+str(i), a, L, N, I, x0, y0, z, Xlim, Ylim, res))
        p.start()
        procecess.append(p)

    for i in range(len(procecess)):
        procecess[i].join()
        B += np.load('field' + str(i) + '.npy')

    import matplotlib.pyplot as plt
    import numpy as np

    import matplotlib as mpl
    from matplotlib.colors import LinearSegmentedColormap, ListedColormap

    viridis = mpl.colormaps['magma']

    import numpy as np
    data = np.sqrt(B[:, :, 0] ** 2 + B[:, :, 1] ** 2 + B[:, :, 2] ** 2)

    print(data.shape)
    print(B[:, :, 2].shape)
    n = 1
    fig, axs = plt.subplots(1, n, figsize=(n * 2 + 2, 3), layout='constrained', squeeze=False)
    for [ax, cmap] in zip(axs.flat, [viridis]):
        X = np.array(range(res))*20/res-10
        Y = X
        psm = ax.pcolormesh(X, Y, data, cmap=cmap, antialiased=True, rasterized=True, vmin=data.min(), vmax=data.max())
        cbar= fig.colorbar(psm, ax=ax)

    circle = plt.Circle((0, 0), 16/2, fill=False, label="Container r=8cm",)
    ax = plt.gca()
    ax.add_patch(circle)
    ax.legend( fontsize= 8)
    cbar.ax.set_title('B (T)', fontsize= 8)
    ax.set_title("z = {:.0f}cm".format(z*100))
    ax.set_xlabel("X (cm)", fontsize= 8)
    ax.set_ylabel("Y (cm)", fontsize= 8)
    plt.show()

    from field import cantidadCable
    cantidadCable(0.05, 125, 8)

    # legends1 = []
    # for i in range(15):
    #     plotAxisTotalFields(0.05, 0.1, 200, 1, 15, calibres[i])
    #     legends1.append('{} AWG'.format(calibres[i]))
    # plt.legend(legends1)
    # plt.show()

    #voltajeNecesario(10)

    #efectoJoule(25/3,10,300,454*3,0.39,25)
