# Supplementary material for: BioMag 1: A magnetic approach for efficient enzyme and microorganism reuse in biochemical processes for energy and food industries
Source: PLoS One. 2025 Dec 22;20(12):e0338444. doi: 10.1371/journal.pone.0338444 (PMC12721546; doi:10.1371/journal.pone.0338444)
Supplement: S6 Drawing — These files include dimensions of the 3D printed parts, a list of parts, and the electronic schematic diagram for all the connections needed. (ZIP) [file pone.0338444.s006.zip]

Archive with 11 entries (11 files):
- Planos/Biomag1_Assembly.pdf
- Planos/Coupling.pdf
- Planos/PartList.pdf
- Planos/Pinion.pdf
- Planos/Rack_Casing.pdf
- Planos/SafetyGuard1.pdf
- Planos/SafetyGuard2.pdf
- Planos/Schematic.png
- Planos/ServomotorHolder.pdf
- Planos/StirrerShaft.pdf
- Planos/ThrottleCam.pdf
